# Supplementary material for: Protection against tuberculosis achieved by dissolving microneedle patches loaded with live Mycobacterium paragordonae in a BCG prime-boost strategy
Source: Front Immunol. 2023 Jun 16;14:1178688. doi: 10.3389/fimmu.2023.1178688 (PMC10312308; doi:10.3389/fimmu.2023.1178688)
Supplement: Supplementary file 2 [file Table_1.xlsx]

## Sheet: Sheet1
	Travel from touching onwards	Standard force
	mm	N
	0.000893804	0.00158789
	0.00258348	0.0054314
	0.0046086	0.0119319
	0.00633318	0.0163827
	0.00806356	0.0209753
	0.00987363	0.0254819
	0.0116796	0.0294032
	0.0135104	0.0324344
	0.0153371	0.0349783
	0.017168	0.0357156
	0.0189905	0.0367636
	0.0212107	0.0372313
	0.0228348	0.0375586
	0.0246574	0.0382023
	0.0265962	0.0395604
	0.0282493	0.0398957
	0.0302039	0.0421873
	0.0320555	0.0429083
	0.0336995	0.0442213
	0.035522	0.0454909
	0.0373404	0.0474318
	0.0391472	0.0486062
	0.0410021	0.0505036
	0.0428288	0.0521808
	0.0446846	0.0538075
	0.0464075	0.0553428
	0.0480473	0.0571827
	0.0500858	0.0599928
	0.0519789	0.0622571
	0.0537599	0.0637717
	0.0555691	0.0657751
	0.0573269	0.0675444
	0.0592017	0.070471
	0.0611289	0.0727795
	0.0629722	0.0754002
	0.0648238	0.0770701
	0.0666422	0.0797043
	0.0684315	0.0817353
	0.0702333	0.0846242
	0.0719853	0.0865411
	0.0739374	0.0900604
	0.0757466	0.092078
	0.0773317	0.0942798
	0.079292	0.096906
	0.0809651	0.0992062
	0.0829413	0.101636
	0.0847339	0.104103
	0.0866187	0.106542
	0.0883425	0.108553
	0.0904141	0.110852
	0.0923155	0.111403
	0.094515	0.111219
	0.0961391	0.103427
	0.0969852	0.0922309
	0.0971936	0.0890975
	0.0993225	0.0680478
	0.100938	0.0680994
	0.10266	0.0724297
	0.104803	0.0777356
	0.106423	0.0815769
	0.10815	0.0855725
	0.109947	0.0906861
	0.111778	0.0946109
	0.11358	0.0989647
	0.115443	0.102956
	0.117282	0.107038
	0.11911	0.110335
	0.120952	0.114076
	0.122805	0.11753
	0.124985	0.122063
	0.126554	0.123784
	0.128408	0.127793
	0.13039	0.131359
	0.13203	0.133408
	0.133794	0.136655
	0.135632	0.139852
	0.137431	0.143065
	0.139261	0.146624
	0.141014	0.149226
	0.142877	0.152913
	0.144585	0.155639
	0.146464	0.159598
	0.148411	0.16378
	0.150237	0.167617
	0.15204	0.170661
	0.153635	0.173401
	0.155644	0.177984
	0.157562	0.182415
	0.159405	0.185666
	0.161289	0.189818
	0.16305	0.193165
	0.164902	0.19725
	0.1666	0.200218
	0.168489	0.204874
	0.170402	0.209331
	0.172246	0.213467
	0.174031	0.216994
	0.175579	0.220092
	0.177647	0.225206
	0.179403	0.228773
	0.181167	0.232594
	0.183061	0.237202
	0.184783	0.240752
	0.186814	0.24646
	0.188732	0.250873
	0.190612	0.255077
	0.192451	0.259202
	0.194303	0.264337
	0.196408	0.269566
	0.198077	0.27289
	0.200128	0.278386
	0.201755	0.281747
	0.203764	0.287488
	0.20545	0.291362
	0.207118	0.295086
	0.2089	0.300071
	0.210767	0.305081
	0.21262	0.310445
	0.214492	0.315409
	0.21629	0.320229
	0.218108	0.325146
	0.220014	0.330925
	0.222094	0.336635
	0.223704	0.340303
	0.225506	0.345052
	0.227668	0.351541
	0.229251	0.354969
	0.230982	0.359193
	0.232784	0.363544
	0.234573	0.368476
	0.23642	0.373674
	0.238251	0.379128
	0.240078	0.384354
	0.241934	0.389687
	0.243748	0.395051
	0.245583	0.400362
	0.24722	0.404435
	0.24909	0.409943
	0.251042	0.415478
	0.252774	0.420028
	0.254592	0.424086
	0.256477	0.429788
	0.258378	0.435333
	0.260242	0.44021
	0.262098	0.445269
	0.263929	0.450702
	0.265756	0.456103
	0.267582	0.461352
	0.269334	0.465699
	0.271046	0.470349
	0.272979	0.476077
	0.274906	0.481838
	0.276724	0.486836
	0.27834	0.490494
	0.280273	0.4965
	0.282085	0.501395

## Sheet: Sheet2
			Ointment only		Ointment + no needle patch		Ointment + MN patch
		0	0	0	0	0	0	0
		12	2.6354	4.5646	6.8661	11.8924	12.473	8.2595
		24	8.3871	14.5269	8.4362	14.612	28.9825	9.5858
		48	25.4942	12.983	40.6403	11.5387	52.8665	10.731
